# Supplementary material for: Use of Half-Generation PAMAM Dendrimers (G0.5–G3.5) with Carboxylate End-Groups to Improve the DACHPtCl2 and 5-FU Efficacy as Anticancer Drugs
Source: Molecules. 2021 May 14;26(10):2924. doi: 10.3390/molecules26102924 (PMC8156256; doi:10.3390/molecules26102924)
Supplement: Supplementary file 1 [file molecules-26-02924-s001.zip]

Archive with 1 entries (1 files):
- molecules-1191631-supplementary.pdf
